# Supplementary material for: An atypical GdpP enzyme linking cyclic nucleotide metabolism to osmotic tolerance and gene regulation in Mycoplasma bovis
Source: Front Microbiol. 2023 Nov 30;14:1250368. doi: 10.3389/fmicb.2023.1250368 (PMC10720645; doi:10.3389/fmicb.2023.1250368)
Supplement: Supplementary file 1 [file Table_1.XLSX]

## Sheet: Bacteria and plasmid
Table S1.1. Bacterial strains and plasmids used in this study
Bacteria or plasmids	Description	Reference
M. bovis
HB08011	M. bovis HB0801 wild type strain	Qi et al., 2012
T6.290	HB0801 with mini-Tn4001 transposon inserted into MbovGdpP, Genr	zhu et al., 2020
E. coli
DH5α	E.coli strain used for gene cloning	TransGen Biotech, Beijing, China
BL21	E.coli strain used for protein expression	TransGen Biotech, Beijing, China
BL21-pMbovGdpP	BL21 transformant containing plasmid pET-28b-MbovGdpP, Kanr	zhu et al., 2020
Plasmid
pMT85	Tn4001-based mini-transposon plasmid, used as mutagenesis vector, Genr	Baranowski et al., 2010
pET28b(+)	Expression plasmid, Kanr	Novagen, Darmstadt, Germany
pMbovGdpP	pET-28b(+) carrying Mbov_0276 gene, Kanr	zhu et al., 2020
1 China Center for Type Culture Collection (CCTCC) reference number: M2010040
Baranowski E, Guiral S, Sagné E, Skapski A, and Citti C (2010). Critical role of dispensable genes in Mycoplasma agalactiae interaction with mammalian cells. Infect Immun. 78:1542-51. doi: 10.1128/IAI.01195-09.
Qi, J., Guo, A., Cui, P., Chen, Y., Mustafa, R., Ba, X., Hu, C., Bai, Z., Chen, X., Shi, L., and Chen, H. (2012) Comparative geno-plasticity analysis of Mycoplasma bovis HB0801 (Chinese isolate). PloS one 7, e38239. DOI: 10.1371/journal.pone.0038239
Zhu, X., Baranowski, E., Dong, Y., Li, X., Hao, Z., Zhao, G., Zhang, H., Lu, D., M, A. R., Chen, Y., Hu, C., Chen, H., Sagne, E., Citti, C., and Guo, A. (2020) An emerging role for cyclic dinucleotide phosphodiesterase and nanoRNase activities in Mycoplasma bovis: Securing survival in cell culture. PLoS Pathog 16, e1008661. doi: 10.1371/journal.ppat.1008661

## Sheet: Primers
Table S1.2. Primers used to amplify specific regions of the synthetic MbovGdpP gene and for qRT-PCR
Primer	Oligonucleotide sequence (5′→ 3′)
Mbov_16S1-F	CCTCTTACGAGTGGGGCTAC
Mbov_16S1-R	CGAACTGAGAACGGTTTTTT
Mbov_0467-F	TATAAAGATGGGTCTGGCAAA
Mbov_0467-R	GTTAAGTGGGGAATTAAAATG
Mbov_0023-F	GAGCCAAAAGAATAAAAAATA
Mbov_0023-R	TTGACAACAAATCAACAAAGG
Mbov_0709-F	AAAAAAGAAATGATTAGCAAAA
Mbov_0709-R	CATAGAAATTAAATAAGGAGGG
Mbov_0725-F	TACATTTTCTTTGACCTTGATGG
Mbov_0725-R	TACATTTTCTTTGACCTTGATGG
Mbov_0523-F	CCTACATTAAAAAACATGAAAAAA
Mbov_0523-R	ATAAATCAGCAATAGATGACAAAC
Mbov_0022-F	GGAAAATCACACGACCAAAT
Mbov_0022-R	TAGTGCTCAATGCTAAAACG
Mbov_0426-F	TGTCTATGACGATGAAAACTGAA
Mbov_0426-R	GATATCTATCTCACATTGCAAAT
Mbov_0147-F	TAGAACAATTAAGAGGCGAG
Mbov_0147-R	ACTATTGGCAAAATAAGCAAAACTA
Mbov_0215-F	ATTATCGTAGGTACCAGTGATG
Mbov_0215-R	AATGCTTTTTACTATTTCCTCA
Mbov_0049-F	AAATAAATAAGAGCAAAGCTGG
Mbov_0049-R	TTGATGAAATAAGTGAACGAAG
Mbov_0277-F	TAAAGACGGTAAGGCAAACAC
Mbov_0277-R	TCATTATATGGCACTGCAAAG
Mbov_0639-F	ACATACGTGGTGGATTTTCA
Mbov_0639-R	ATTTTGTGCTTCCTGTGCTA
Mbov_0278-F	TAGCAAAAGTTGTAGTTGATGA
Mbov_0278-R	TGGAACCCTTGTGTAAGTGTAT
Mbov_0292-F	TGTTGCTGCTAAATGTGATAATAC
Mbov_0292-R	AACCTTGTCACTAAGTTTGTCTAA
Mbov_0395-F	GCTGATAGTGATGAACAAAGA
Mbov_0395-R	GGCAATAACGACGAAAATAAT
Mbov_0279-F	GCACAATCTTAATTTGCAACA
Mbov_0279-R	GAATAACACTACAATCGGGGT
Mbov_0309-F	TAACTGTTTGACACGTTACACC
Mbov_0309-R	ACTGAGCCACTATTTCTTTTTG
Mbov_0242-F	ATAGATACAATGTTTGATGAGAGA
Mbov_0242-R	ACAATAATAGAAGTTACAGCCGTT
ssDNA	CACACACACACACACACACA
