# Supplementary material for: An atypical GdpP enzyme linking cyclic nucleotide metabolism to osmotic tolerance and gene regulation in Mycoplasma bovis
Source: Front Microbiol. 2023 Nov 30;14:1250368. doi: 10.3389/fmicb.2023.1250368 (PMC10720645; doi:10.3389/fmicb.2023.1250368)
Supplement: Supplementary file 2 [file Table_2.XLSX]

## Sheet: Sheet1
Table S2. Differential expressed genes in MbovGdpP
gene_id	product	fold change	p value	KO
Up-regulated genes
Mbov_0023	deoxyguanosine kinase	3.2231	6.72e-15
Mbov_0816	hypothetical protein	2.72142	1.15e-05
Mbov_0709	DNA adenine methylase	2.60169	0.000861194	ko03430
Mbov_0215	hypothetical protein	2.45616	0.0016884
Mbov_0225	hypothetical protein	2.41651	0.000437504
Mbov_0725	Cof-type HAD-IIB family hydrolase	2.36175	7.58e-36
Mbov_0455	hypothetical protein	2.33136	0.00104681
Mbov_0523	DNA-binding protein WhiA	2.27071	0.00380612
Mbov_0476	PTS sugar transporter subunit IIA	2.18439	4.81e-08
Mbov_0405	hypothetical protein	2.18166	0.0343539
Mbov_0022	deoxyguanosine kinase	2.15419	4.86e-18
Mbov_0426	glycine cleavage system protein H	2.14241	0.0191408
Mbov_0061	hypothetical protein	2.10966	0.0355468
Mbov_0204	hypothetical protein	2.09507	0.00166194
Mbov_0483	S1 RNA-binding domain-containing protein	2.03543	0.00259188	ko03010
Mbov_0017	hypothetical protein	2.00595	0.00734189
Mbov_0147	hypothetical protein	2.00119	2.04e-16
Mbov_0454	hypothetical protein	1.99955	3.24e-11
Mbov_0015	hypothetical protein	1.94521	7.39e-18
Mbov_0544	ABC transporter permease	1.93259	0.0015773	ko02024,ko02010
Mbov_0768	membrane protein	1.93159	6.96e-26
Mbov_0465	hypothetical protein	1.85737	9.44e-08
Mbov_0553	hypothetical protein	1.82098	0.000140734
Mbov_0751	DnaD domain protein	1.81773	1.65e-18
Mbov_0266	tRNA pseudouridine(55) synthase TruB	1.79267	1.2e-17
Mbov_0222	thiol peroxidase	1.77649	1.16e-20
Mbov_0645	hypothetical protein	1.77578	0.0383957
Mbov_0139	50S ribosomal protein L32	1.76321	1.37e-10	ko03010
Mbov_0542	FMN-dependent NADH-azoreductase	1.75983	1.02e-18
Mbov_0150	phosphate acetyltransferase	1.75304	9.15e-17	ko00680,ko01200,ko00620,ko00430,ko00720,ko00640
Mbov_0498	membrane protein	1.74265	0.000160215
Mbov_0801	site-specific integrase	1.72993	2.68e-08
Mbov_0497	hypothetical protein	1.72992	1.07e-10
Mbov_0267	HAD family phosphatase	1.71779	2.68e-15
Mbov_0496	DNA integrity scanning protein DisA nucleotide-binding domain protein	1.71622	2.91e-13
Mbov_0470	ATP-binding protein	1.70715	0.026427
Mbov_0545	ABC transporter permease subunit	1.70265	0.0114071
Mbov_0369	purine-nucleoside phosphorylase	1.69176	2.64e-13	ko00230,ko00240,ko00760
Mbov_0203	hypothetical protein	1.68775	5.02e-05
Mbov_0151	acetate/propionate family kinase	1.6793	8.42e-16	ko00680,ko01200,ko00620,ko00430,ko00720,ko00640
Mbov_0312	zinc-dependent alcohol dehydrogenase family protein	1.67121	5.3e-18	ko00640
Mbov_0708	DNA adenine methylase	1.66952	3.87e-11
Mbov_0575	membrane protein (adenosinetriphosphatase)	1.66833	0.00916755
Mbov_0537	hypothetical protein	1.65875	4.7e-05
Mbov_0275	variable surface lipoprotein	1.6587	8.61e-05
Mbov_0782	hypothetical protein	1.65054	5.85e-07
Mbov_0352	hypothetical protein /pseudo	1.64556	0.0463205
Mbov_0688	ABC transporter ATP-binding protein	1.64436	5.9e-14
Mbov_0043	class I tRNA ligase family protein	1.63047	2.2e-06	ko00970
Mbov_0654	hypothetical protein	1.63024	1.7e-14
Mbov_0649	site-specific integrase	1.62852	0.00354838
Mbov_0531	hypothetical protein	1.6095	0.000853646
Mbov_0479	hypothetical protein	1.59769	0.00463913
Mbov_0293	DNA adenine methylase	1.59219	0.0383572	ko03430
Mbov_0153	YihA family ribosome biogenesis GTP-binding protein	1.5889	6.53e-07
Mbov_0066	ribonuclease P protein component	1.58369	1.39e-05
Mbov_0554	phosphotransferase	1.57857	1.57e-09
Mbov_0044	23S rRNA (guanosine(2251)-2'-O)-methyltransferase RlmB	1.57467	0.00149495
Mbov_0696	hypothetical protein	1.56816	9.39e-13
Mbov_0019	sugar ABC transporter permease	1.5632	2.58e-13
Mbov_0480	tRNA (adenosine(37)-N6)-threonylcarbamoyltransferase complex ATPase subunit type 1 TsaE	1.55775	1.1e-05
Mbov_0219	hypothetical protein	1.54317	3.16e-09
Mbov_0556	phosphotransferase	1.54238	7.32e-05
Mbov_0521	membrane protein	1.53151	0.00527657
Mbov_0592	hypothetical protein	1.53004	0.00074262
Mbov_0779	hypothetical protein	1.52434	0.000802355
Mbov_0546	hypothetical protein	1.52393	0.00879657
Mbov_0643	50S ribosomal protein L31	1.52202	1.83e-07	ko03010
Mbov_0350	hypothetical protein	1.51649	0.0105545
Mbov_0750	ATP-binding protein	1.51294	6.27e-07
Mbov_0598	30S ribosomal protein S11	1.50647	4.47e-08	ko03010
Mbov_0615	30S ribosomal protein S8	1.50598	3.06e-10	ko03010
Mbov_0152	pantetheine-phosphate adenylyltransferase	1.5025	1.11e-05	ko00770
Mbov_0018	ABC transporter ATP-binding protein	1.50171	1.28e-11
Down-regulated genes
Mbov_0052	ribosome recycling factor	0.665483	1.87e-08
Mbov_0316	30S ribosomal protein S18	0.663923	2.35e-08	ko03010
Mbov_0833	SsrA-binding protein	0.662813	2.37e-06
Mbov_0276	DHH family phosphoesterase	0.660394	2.48e-09
Mbov_0059	tRNA uridine-5-carboxymethylaminomethyl(34) synthesis GTPase MnmE	0.655198	3.68e-06
Mbov_0769	16S rRNA (cytidine(1402)-2'-O)-methyltransferase	0.654467	2.26e-08
Mbov_0286	FAD-dependent oxidoreductase	0.654178	0.0143455
Mbov_0158	methylenetetrahydrofolate--tRNA-(uracil(54)- C(5))-methyltransferase (FADH(2)-oxidizing) TrmFO	0.652922	0.000178615
Mbov_0671	hypothetical protein	0.649557	1.17e-12
Mbov_0557	nitroreductase	0.649145	1.16e-12	ko00740
Mbov_0262	Holliday junction branch migration protein RuvA	0.645112	0.0130151	ko03440
Mbov_0423	16S rRNA (cytosine(1402)-N(4))-methyltransferase RsmH	0.64151	5.58e-14
Mbov_0157	molecular chaperone DnaK	0.638465	2.23e-12	ko03018,ko04212
Mbov_0738	hypothetical protein	0.638379	0.00130382
Mbov_0396	membrane protein	0.637801	0.00116026
Mbov_0843	ABC transporter ATP-binding protein	0.634407	2.98e-11
Mbov_0793	variable surface lipoprotein	0.625058	6.75e-12
Mbov_0210	hypothetical protein	0.624801	0.00243618
Mbov_0290	leucine-rich repeat protein	0.621302	4.91e-06
Mbov_0367	hypothetical protein/pseudo	0.619495	3.95e-05
Mbov_0797	variable surface lipoprotein	0.617219	4.46e-08
Mbov_0180	S8 family serine peptidase	0.616753	4.03e-11
Mbov_0287	dicarboxylate/amino acid:cation symporter	0.615349	7.22e-07
Mbov_0563	arginine--tRNA ligase	0.615173	1.74e-15	ko00970
Mbov_0289	peptidase S41	0.610677	5.12e-08
Mbov_0735	site-specific DNA-methyltransferase	0.602569	0.00254776
Mbov_0155	pyruvate kinase	0.60247	2.33e-17	ko01200,ko00620,ko04922,ko00230,ko01230,ko00010
Mbov_0755	site-specific DNA-methyltransferase	0.600504	1.15e-15
Mbov_0159	membrane protein	0.59908	1.17e-05
Mbov_0305	membrane protein	0.599003	5.64e-17
Mbov_0694	DNA-directed RNA polymerase subunit beta	0.598863	2.65e-12	ko00230,ko00240,ko03020
Mbov_0422	division/cell wall cluster transcriptional repressor MraZ	0.597234	1.98e-12
Mbov_0051	UMP kinase	0.594261	6.85e-13	ko00240
Mbov_0729	hypothetical protein	0.587373	1.43e-08
Mbov_0189	S8 family serine peptidase	0.586097	2.2e-17
Mbov_0187	hypothetical protein	0.579309	1.96e-06
Mbov_0338	zinc-dependent alcohol dehydrogenase	0.579024	6.37e-13	ko00982,ko00980,ko01220,ko00071,ko00626,ko00350,ko00830,ko00625,ko00010
Mbov_0058	TatD family hydrolase	0.578577	3.49e-06
Mbov_0425	cell division protein FtsZ	0.569201	4.13e-21	ko04112
Mbov_0291	leucine-rich repeat protein	0.568063	5.2e-10
Mbov_0190	hypothetical protein	0.566995	9.52e-19
Mbov_0558	alpha/beta hydrolase	0.566038	1.09e-12
Mbov_0393	hypothetical protein	0.564843	2.72e-19
Mbov_0674	endonuclease/exonuclease/phosphatase family protein	0.55658	5.08e-22
Mbov_0728	hypothetical protein	0.555975	1.46e-05
Mbov_0825	Fic family protein	0.551538	9.19e-15
tmRNA	transfer-messenger RNA	0.544074	1.48e-05
Mbov_0241	AAA family ATPase	0.543075	2.01e-24
Mbov_0826	YitT family protein	0.513196	6.68e-21
Mbov_tRNA15	tRNA-Asn gtt	0.512231	0.00880086
Mbov_tRNA9	tRNA-Met cat	0.5037	0.00338541
Mbov_tRNA34	tRNA-Trp cca	0.493298	0.0312581
Mbov_0758	ATP-binding protein	0.49201	4.59e-11
Mbov_tRNA29	tRNA-Thr cgt	0.489691	0.0025683
Mbov_tRNA17	tRNA-Val tac	0.488978	0.0125959
Mbov_0242	S8 family peptidase	0.480194	2.53e-30
Mbov_0309	DUF2188 domain-containing protein	0.464886	9.71e-10
Mbov_tRNA18	tRNA-Thr tgt	0.463227	0.00271106
Mbov_0160	lactate dehydrogenase	0.443456	5.62e-20	ko00620
ffs ncRNA/ SRP_RNA	signal recognition particle sRNA small type	0.443241	0.000236368
Mbov_0279	DUF21 domain-containing protein	0.438024	1.82e-19
Mbov_tRNA14	tRNA-Phe gaa	0.43713	0.0138661
rnpB ncRNA/RNase_P_RNA	rnpB/ RNase P RNA component class B	0.433277	1.35e-11
Mbov_tRNA27	tRNA-Leu caa	0.429675	0.00212987
Mbov_tRNA12	tRNA-Met cat	0.423892	0.0135967
Mbov_tRNA30	tRNA-Ser cga	0.418897	0.0159895
Mbov_tRNA16	tRNA-Glu ttc	0.412727	0.00147095
Mbov_tRNA19	tRNA-Leu tag	0.410065	0.00216307
Mbov_tRNA28	tRNA-Trp tca	0.403808	0.00440685
Mbov_0395	hypothetical protein	0.403209	0.00506715
Mbov_0292	variable surface lipoprotein	0.402387	1.6e-18
Mbov_tRNA13	tRNA-Asp gtc	0.365602	0.0174344
Mbov_tRNA26	tRNA-Thr ggt	0.362123	0.000131667
Mbov_tRNA25	tRNA-Lys ctt	0.356144	0.00774711
Mbov_tRNA22	tRNA-Ser gct	0.35405	0.0235773
Mbov_0278	replicative DNA helicase	0.340785	2.52e-38	ko03030,ko04112
Mbov_0639	hypothetical protein	0.337655	4.49e-12
Mbov_tRNA31	tRNA-His gtg	0.312977	0.0270205
Mbov_tRNA11	tRNA-Ser tga	0.309675	0.00188707
Mbov_tRNA5	tRNA-Arg tct	0.286589	0.000340637
Mbov_tRNA6	tRNA-Arg cct	0.281319	0.00260228
Mbov_tRNA2	tRNA-Leu taa	0.276278	0.000534692
Mbov_16S2(rRNA )	16S ribosomal RNA	0.274016	0.000202608
Mbov_tRNA24	tRNA-Lys ttt	0.268189	0.000199105
Mbov_0277	50S ribosomal protein L9	0.249961	1.09e-47	ko03010
Mbov_16S1(rRNA )	16S ribosomal RNA	0.224517	0.000240499
Mbov_0049	hypothetical protein	0.157654	1.24e-176
